# Supplementary material for: Does Forest Therapy Have Physio-Psychological Benefits? A Systematic Review and Meta-Analysis of Randomized Controlled Trials
Source: Int J Environ Res Public Health. 2022 Aug 24;19(17):10512. doi: 10.3390/ijerph191710512 (PMC9518146; doi:10.3390/ijerph191710512)
Supplement: Supplementary file 1 [file ijerph-19-10512-s001.zip]

Archive with 1 entries (1 files):
- ijerph-1827956-supplementary.pdf
